# Supplementary material for: Dibromo-Edaravone Induces Anti-Erythroleukemia Effects via the JAK2-STAT3 Signaling Pathway
Source: Int J Mol Sci. 2025 Apr 23;26(9):4000. doi: 10.3390/ijms26094000 (PMC12071273; doi:10.3390/ijms26094000)
Supplement: Supplementary file 1 [file ijms-26-04000-s001.zip]

Archive with 1 entries (1 files):
- ijms-3438857-supplementary.pdf
